# Supplementary material for: Distinct Effects of Respiratory Viral Infection Models on miR-149-5p, IL-6 and p63 Expression in BEAS-2B and A549 Epithelial Cells
Source: Cells. 2024 May 26;13(11):919. doi: 10.3390/cells13110919 (PMC11172188; doi:10.3390/cells13110919)
Supplement: Supplementary file 1 [file cells-13-00919-s001.zip]

Archive with 1 entries (1 files):
- cells-3009592-supplementary.pdf
